# Supplementary material for: Visualizing the Cellular and Subcellular Distribution of Fms-like Tyrosine Kinase 3 (Flt3) and Other Neuronal Proteins Using Alkaline Phosphatase (AP) Immunolabeling
Source: Int J Mol Sci. 2025 Mar 4;26(5):2284. doi: 10.3390/ijms26052284 (PMC11900488; doi:10.3390/ijms26052284)
Supplement: Supplementary file 1 [file ijms-26-02284-s001.zip]

Archive with 1 entries (1 files):
- ijms-3469240-supplementary.pdf
